# Supplementary material for: Fluopyram Induces Multilevel Toxicity in Zebrafish: Insights from Developmental Impairment, Oxidative Stress, and Metabolic Disruption
Source: J Xenobiot. 2026 Apr 20;16(2):69. doi: 10.3390/jox16020069 (PMC13117318; doi:10.3390/jox16020069)
Supplement: Supplementary file 1 [file jox-16-00069-s001.zip]

Archive with 1 entries (1 files):
- jox-4042267-supplementary.pdf
